# Supplementary material for: A reliable workflow for improving nanoscale X-ray fluorescence tomographic analysis on nanoparticle-treated HeLa cells
Source: Metallomics. 2022 Jun 25;14(9):mfac025. doi: 10.1093/mtomcs/mfac025 (PMC9434635; doi:10.1093/mtomcs/mfac025)
Supplement: mfac025_Supplemental_Files [file mfac025_supplemental_files.zip]

Archive with 2 entries (2 files):
- Luo_TomoWorkflow_metallomics_SI_submitted.pdf
- PTi_vol_render.mpg
